# Supplementary material for: A Method for Using Cell-Penetrating Peptides for Loading Plasmid DNA into Secreted Extracellular Vesicles
Source: Biomolecules. 2023 Dec 6;13(12):1751. doi: 10.3390/biom13121751 (PMC10741998; doi:10.3390/biom13121751)
Supplement: Supplementary file 1 [file biomolecules-13-01751-s001.zip]

Archive with 1 entries (1 files):
- biomolecules-2730759-supplementary.pdf
